# Supplementary material for: Optimization of Indocyanine Green for Intraoperative Fluorescent Image-Guided Localization of Lung Cancer; Analysis Based on Solid Component of Lung Nodule
Source: Cancers (Basel). 2023 Jul 16;15(14):3643. doi: 10.3390/cancers15143643 (PMC10377801; doi:10.3390/cancers15143643)
Supplement: Supplementary file 1 [file cancers-15-03643-s001.zip]

Archive with 3 entries (3 files):
- cancers-2469671-supplementary figures.pdf
- Video S1.mp4
- Video S2.mp4
